# Supplementary material for: STAT-C, an innovative training workshop supporting management of sick leave related to common mental health disorders: A case study for spontaneous scaling in primary care
Source: PLoS One. 2026 Jun 25;21(6):e0351937. doi: 10.1371/journal.pone.0351937 (PMC13298746; doi:10.1371/journal.pone.0351937)
Supplement: S6 Appendix — (XLSX) [file pone.0351937.s006.xlsx]

## Sheet: Table 1
	Step
	Pre-workshop							Post-workshop
	N	Mean	Std	Min	Max	Q1	Q3	N	Mean	Std	Min	Max	Q1	Q3
Assessing and managing sick leave due to common mental health disorders	232	6.4	1.8	1	10	5	8	77	7.5	1.4	1	10	7	8
Estimating the appropriate duration of sick leave (during both initial meetings and follow-ups)	232	5.2	1.9	1	10	4	6	77	6.5	1.5	1	9	6	8
Explaining the steps of sick leave to patients	232	5.5	2	1	10	4	7	77	7.2	1.2	4	10	7	8
Explaining administrative procedures related to sick leave	232	4.7	2.2	1	9	3	6	77	6.5	1.9	1	10	5	8
Determining whether referral to another professional is indicated	232	7.2	1.7	1	10	6	8	77	8.2	1.3	3	10	8	9
Completing necessary insurance forms*	187	6.7	2	1	10	6	8	59	7.7	1.6	2	10	7	9
*Only physicians responded to this item.
Abbreviation Description
Std: Standard deviation
Min: Minimum score
Max: Maximum score
Q1: First quartile
Q3: Third quartile
